# Supplementary material for: Functional Impact of Neuro-Vascular Bundle Preservation in High Risk Prostate Cancer without Compromising Oncological Outcomes: A Propensity-Modelled Analysis
Source: Cancers (Basel). 2023 Dec 14;15(24):5839. doi: 10.3390/cancers15245839 (PMC10741934; doi:10.3390/cancers15245839)
Supplement: Supplementary file 1 [file cancers-15-05839-s001.zip]

Archive with 1 entries (1 files):
- cancers-2676831-supplementary.pdf
